# Supplementary material for: Extraneural infection route restricts prion conformational variability and attenuates the impact of quaternary structure on infectivity
Source: PLoS Pathog. 2024 Jul 8;20(7):e1012370. doi: 10.1371/journal.ppat.1012370 (PMC11257401; doi:10.1371/journal.ppat.1012370)
Supplement: S1 Data — (XLSX) [file ppat.1012370.s006.xlsx]

## Sheet: Figure 1a
	Wisc-1		116AG			units in dpi (days post-inoculation)
	i.c.	i.p.	i.c.	i.p.
	431	527	434	515
	441	527	441	536
	451	543	448	536
	455	550	448	542
	462	557	455	550
	470	557	455	550
	470	557	459	563
	477			585

## Sheet: Figure 1c
Wisc-1		116AG			arbitrary units (a.u.)
i.c.	i.p.	i.c.	i.p.
3890263	2092532	2827396	1099163
3734497	1848262	2995343	1138657
3073356	1740089	2432020	1295476
3121898	1427205	1504412	1605565
3526965	1790451	1106001	1778634
3522948		654589	130026

## Sheet: Figure 2a
	Wisc-1 i.c.												116AG i.c.
read	1		2		3		1		2		3		1		2		3		1				2				3
sample i.d.	7810 #1	7810 #2	7810 #1	7810 #2	7810 #1	7810 #2	7949 #1	7949 #2	7949 #1	7949 #2	7949 #1	7949 #2	7942 #1	7942 #2	7942 #1	7942 #2	7942 #1	7942 #2	7814 #1	7814 #2	7814 #3	7814 #4	7814 #1	7814 #2	7814 #3	7814 #4	7814 #1	7814 #2	7814 #3	7814 #4
Frontal Cortex	5	4	5	4.5	5	4.5	2	2	4	2.5	4	3	4	1	4.5	N/A	4.5	N/A	4.5	5	5	3.5	4.5	5	5	4	4.5	5	4.5	3.5
Basal Ganglia	4.5	4.5	4.5	4.5	5	4.5	3.5	2.5	4	3	4	4	2	3	4	4	4	3.5	5	5	4.5	4	5	5	5	4.5	4	4.5	3.5	3.5
Parietal Cortex	4	3	3.5	3.5	4	4	3	2.5	3.65	3	3	3	4	2.5	3.5	N/A	4	N/A	4	4	4	4	3.5	4	4	4	4	4.5	3.5	3.5
Hippocampus	4	3	2	2	N/A	N/A	1.5	2	N/A	3	N/A	3	2	2	2	N/A	0	N/A	4	3	2	2	N/A	N/A	N/A	N/A	N/A	N/A	N/A	N/A
Thalamus	4	3.5	4	4	4	3.5	3	2.5	4	3.5	3.5	3.5	3	3	4	3.5	3.5	3	4	4	4	4	4.5	4	4	4	4.5	4	4	4
Hypothalamus	3.5	4	4.5	4.5	4.5	4.5	2	3	3.5	3.5	3.5	3.5	4	4	4	4	3.5	3.5	4.5	4	4.5	4.5	5	5	5	4.5	4.5	4.5	4.5	4.5
Midbrain	2.5	3.5	3	3.5	3	4	3	2	2	2	2.5	2.5	3	3	3.5	3	3	2.5	2.5	2.5	3	3	3	3	3	3	2.5	2.5	2.5	2.5
Cerebellum	3	3	2.5	3	3	3.5	3	3	3	2	3	2	3	3	3	2	3	2	3.5	3	3.5	3.5	3.5	3.5	4	3.5	4	3	3	3.5
Medulla	3.5	3.5	3.5	3.5	3.5	3.5	2	3	2	2	2.5	2	3.5	3.5	3	2.5	3	2	3.5	3.5	3.5	3.5	3	3.5	4	3.5	3.5	2.5	3.5	3
	Wisc-1 i.p.																		116AG i.p.
read	1		2		3		1				2				3				1		2		3		1				2				3
sample i.d.	7812 #1	7812 #2	7812 #1	7812 #2	7812 #1	7812 #2	7943 #1	7943 #2	7943 #3	7943 #4	7943 #1	7943 #2	7943 #3	7943 #4	7943 #1	7943 #2	7943 #3	7943 #4	7944 #1	7944 #2	7944 #1	7944 #2	7944 #1	7944 #2	7816 #1	7816 #2	7816 #3	7816 #4	7816 #1	7816 #2	7816 #3	7816 #4	7816 #1	7816 #2	7816 #3	7816 #4
Frontal Cortex	4	4	4	3	4	3.5	3	3	3.5	2.5	N/A	4	4.5	3	4	4.5	4	4	2.5	2.5	4	3.5	3	3	3	3.5	4.5	4.5	3.5	3	4.5	4.5	3.5	3.5	5	4
Basal Ganglia	3.5	3.5	4	3.5	4	3.5	3	3.5	3.5	3	4	3	4	4	4	4	4	4	3	2.5	4	3.5	3	2	3	3.5	3	4.5	3.5	3.5	4	4	3.5	3	3.5	4
Parietal Cortex	1	2	1.5	2.5	2	2	2.5	2	2.5	1	2	3	3	1.5	2	3	3	2	2	2.5	4.5	3.5	1.5	2	1.5	2	1.5	3	2	3	3	3	1.5	2	2	3
Hippocampus	1.5	1	1.5	0.5	1	0.5	1	1	1	1	1	1.5	1	1.5	1	1.5	1	1	1	1	1	1.5	1	1	1	1	1.5	1.5	1	1	1	1	1	1	1	1
Thalamus	3.5	3.5	4	3.5	4.5	4	3	3	3.5	3	3	4	4	3.5	3	3	3	3	2.5	3	3.5	4	3.5	3	3.5	3.5	4	3.5	3.5	4	4.5	4	4	3.5	4.5	3.5
Hypothalamus	2	3.5	3	4	3	4	3.5	2.5	2	3	4	3.5	3	3.5	3.5	3	2	3.5	2.5	3.5	3	4.5	2.5	3.5	2	3.5	3	4	3	4.5	N/A	4	3	4	3	3.5
Midbrain	2.5	3.5	2.5	2	3	2	3	2	2	2.5	3	3	2.5	3.5	2	2.5	2	2.5	1.5	1.5	1.5	3	2	2	2.5	3	2.5	3	2.5	2	2.5	3	2.5	2.5	2.5	2.5
Cerebellum	4	2	4	2.5	4	3	4	3.5	2.5	3	3	3.5	3.5	3.5	3	2.5	2.5	3	2	3	3	3	2	3	2.5	2	3.5	1.5	3.5	2	4	1	3	2	4	1.5
Medulla	3.5	3	3.5	3	3.5	3	3	3	2.5	3.5	3	3	3	3	2.5	3	2.5	3	2	2.5	2.5	2.5	2	2.5	2.5	3	3.5	3.5	3	3	4	3	3	3	4	3
Averages
	Wisc-1 i.c.						116AG i.c.						Wisc-1 i.p.						116AG i.p.
sample i.d.	7810			7949			7942			7814			7812			7943			7944			7816
Frontal Cortex	4.5	4.75	4.75	2	3.25	3.5	2.5	4.5	4.5	4.5	4.625	4.375	4	3.5	3.75	3	3.83333	4.125	2.5	3.75	3	3.875	3.875	4
Basal Ganglia	4.5	4.5	4.75	3	3.5	4	2.5	4	3.75	4.625	4.875	3.875	3.5	3.75	3.75	3.25	3.75	4	2.75	3.75	2.5	3.5	3.75	3.5
Parietal Cortex	3.5	3.5	4	2.75	3.325	3	3.25	3.5	4	4	3.875	3.875	1.5	2	2	2	2.375	2.5	2.25	4	1.75	2	2.75	2.125
Hippocampus	3.5	2	N/A	1.75	3	3	2	2	0	2.75	N/A	N/A	1.25	1	0.75	1	1.25	1.125	1	1.25	1	1.25	1	1
Thalamus	3.75	4	3.75	2.75	3.75	3.5	3	3.75	3.25	4	4.125	4.125	3.5	3.75	4.25	3.125	3.625	3	2.75	3.75	3.25	3.625	4	3.875
Hypothalamus	3.75	4.5	4.5	2.5	3.5	3.5	4	4	3.5	4.375	4.875	4.5	2.75	3.5	3.5	2.75	3.5	3	3	3.75	3	3.125	3.83333	3.375
Midbrain	3	3.25	3.5	2.5	2	2.5	3	3.25	2.75	2.75	3	2.5	3	2.25	2.5	2.375	3	2.25	1.5	2.25	2	2.75	2.5	2.5
Cerebellum	3	2.75	3.25	3	2.5	2.5	3	2.5	2.5	3.375	3.625	3.375	3	3.25	3.5	3.25	3.375	2.75	2.5	3	2.5	2.375	2.625	2.625
Medulla	3.5	3.5	3.5	2.5	2	2.25	3.5	2.75	2.5	3.5	3.5	3.125	3.25	3.25	3.25	3	3	2.75	2.25	2.5	2.25	3.125	3.25	3.25
	4.66667	2.91667	3.83333	4.5	3.75	3.65278	3.08333	3.91667
	4.58333	3.5	3.41667	4.45833	3.66667	3.66667	3	3.58333
	3.66667	3.025	3.58333	3.91667	1.83333	2.29167	2.66667	2.29167
	2.75	2.58333	1.33333	2.75	1	1.125	1.08333	1.08333
	3.83333	3.33333	3.33333	4.08333	3.83333	3.25	3.25	3.83333
	4.25	3.16667	3.83333	4.58333	3.25	3.08333	3.25	3.44444
	3.25	2.33333	3	2.75	2.58333	2.54167	1.91667	2.58333
	3	2.66667	2.66667	3.45833	3.25	3.125	2.66667	2.54167
	3.5	2.25	2.91667	3.375	3.25	2.91667	2.33333	3.20833

## Sheet: Figure 2b
	Wisc-1 i.c.												116AG i.c.
read	1		2		3		1		2		3		1		2		3		1		2		3
sample i.d.	7810 #1	7810 #2	7810 #1	7810 #2	7810 #1	7810 #2	7949 #1	7949 #2	7949 #1	7949 #2	7949 #1	7949 #2	7814 #1	7814 #2	7814 #1	7814 #2	7814 #1	7814 #2	7942 #1	7942 #2	7942 #1	7942 #2	7942 #1	7942 #2
Frontal Cortex	5	5	5	5	5	5	3	3.5	4	4	3.5	4	5	5	5	4.5	5	5	3.5	3	4	3.5	4.5	3.5
Basal Ganglia	3	4	4	5	4	5	4	4	2.5	4	4	5	5	5	5	5	5	4.5	4	4	4.5	4	5	4
Parietal Cortex	3.5	3.5	4	3	3	3.5	4	3.5	3.5	3.5	4	4	4.5	4.5	4	5	5	4.5	4	4	4	4	4.5	4.5
Hippocampus	2.5	2	2	2	2.5	2	2	3	1.5	2	1.5	2	4	3	3	2.5	4	3.5	4	4.5	4	4	4.5	4.5
Thalamus	2	3	2.5	2	3	2.5	2	1.5	2	1.5	2	1.5	2.5	2.5	2	2	3	2.5	2.5	2.5	2	2.5	2	2.5
Hypothalamus	2	1.5	1.5	1	2	2	2	1	1.5	2	2	1.5	2	2.5	1.5	2	2	2	2	2.5	1.5	2	2	2.5
Midbrain	2	1.5	2	1	1.5	2	1.5	2	1.5	1.5	1.5	2	1.5	2.5	1.5	2	2	2	1.5	1.5	1	1.5	2	1.5
Cerebellum	2	1.5	2	1	2	1.5	1.5	1.5	1.5	2	1.5	2	1.5	2	1.5	2	1.5	2	2	1.5	1.5	2	2	2
Medulla	2	1.5	1.5	1.5	2	2	1.5	1.5	1.5	2.5	1	2	1.5	1.5	2	2	1.5	2.5	2	2	1.5	2	2	2
	Wisc-1 i.p.			116AG i.p.
read	1	2	3	1	2	3	1		2		3
sample i.d.	7943			7816			7944 #1	7944 #2	7944 #1	7944 #2	7944 #1	7944 #2
Frontal Cortex	5	5	5	5	5	5	5	5	5	5	5	5
Basal Ganglia	3.5	3.5	3.5	3.5	4	3.5	N/A	2.5	N/A	3	N/A	2.5
Parietal Cortex	1.5	1.5	2	1.5	2.5	1.5	4	2	4	2	4	3
Hippocampus	1	0.5	1.5	1	1	0.5	1	0.5	0.5	0.5	0	0.5
Thalamus	2	2	3	1	1.5	2	N/A	1.5	N/A	1.5	N/A	2.5
Hypothalamus	1.5	1	1	2	1	1.5	N/A	1	N/A	0.5	N/A	0.5
Midbrain	1.5	1	1.5	2.5	1.5	2	0.5	0.5	0.5	0.5	0.5	1
Cerebellum	1.5	1.5	1.5	2	1.5	1.5	1.5	1	1.5	1.5	1	1
Medulla	2	2	1.5	2	2	2	2.5	1.5	2.5	2	2	2
Averages
	Wisc-1 i.c.						116AG i.c.						Wisc-1 i.p.			116AG i.p.
sample i.d.	7810			7949			7814			7942			7943			7816			7944
Frontal Cortex	5	5	5	3.25	4	3.75	5	4.75	5	3.25	3.75	4	5	5	5	5	5	5	5	5	5
Basal Ganglia	3.5	4.5	4.5	4	3.25	4.5	5	5	4.75	4	4.25	4.5	3.5	3.5	3.5	3.5	4	3.5	2.5	3	2.5
Parietal Cortex	3.5	3.5	3.25	3.75	3.5	4	4.5	4.5	4.75	4	4	4.5	1.5	1.5	2	1.5	2.5	1.5	3	3	3.5
Hippocampus	2.25	2	2.25	2.5	1.75	1.75	3.5	2.75	3.75	4.25	4	4.5	1	0.5	1.5	1	1	0.5	0.75	0.5	0.25
Thalamus	2.5	2.25	2.75	1.75	1.75	1.75	2.5	2	2.75	2.5	2.25	2.25	2	2	3	1	1.5	2	1.5	1.5	2.5
Hypothalamus	1.75	1.25	2	1.5	1.75	1.75	2.25	1.75	2	2.25	1.75	2.25	1.5	1	1	2	1	1.5	1	0.5	0.5
Midbrain	1.75	1.5	1.75	1.75	1.5	1.75	2	1.75	2	1.5	1.25	1.75	1.5	1	1.5	2.5	1.5	2	0.5	0.5	0.75
Cerebellum	1.75	1.5	1.75	1.5	1.75	1.75	1.75	1.75	1.75	1.75	1.75	2	1.5	1.5	1.5	2	1.5	1.5	1.25	1.5	1
Medulla	1.75	1.5	2	1.5	2	1.5	1.5	2	2	2	1.75	2	2	2	1.5	2	2	2	2	2.25	2
	5	3.66667	4.91667	3.66667	5	5	5
	4.16667	3.91667	4.91667	4.25	3.5	3.66667	2.66667
	3.41667	3.75	4.58333	4.16667	1.66667	1.83333	3.16667
	2.16667	2	3.33333	4.25	1	0.833333	0.5
	2.5	1.75	2.41667	2.33333	2.33333	1.5	1.83333
	1.66667	1.66667	2	2.08333	1.16667	1.5	0.666667
	1.66667	1.66667	1.91667	1.5	1.33333	2	0.583333
	1.66667	1.66667	1.75	1.83333	1.5	1.66667	1.25
	1.75	1.66667	1.83333	1.91667	1.83333	2	2.08333

## Sheet: Figure 3
Brain
GdnHCl (M)	Wisc-1 i.c.
0	0.856501	1.10268	1.04082	0.93391	1.10391	0.962175	0.848313	1.49115	0.660535	0.647666	1.42668	0.925653	1.05977	0.772676	1.16756	0.846945	0.888125	1.26493	0.857336	1.10437	1.0383	0.878872	1.22917	0.891959	1.01018	0.984774	1.00504	1.01189	1.10812	0.879988	1.0164	1.3751	1.46396	0.826522	0.518346	0.765306	0.780338	1.39482	0.824841	1.35848	1.38909	1.41114	1.15381	1.60924	1.33759	1.35797	1.092	0.550033	1.04389
0.5	0.747561	1.05614	0.707509	2.42672	1.68442	4.11322	0.320363	0.938278	0.531006	0.407163	0.316733	0.399114	1.28347	1.4338	1.7938	0.736894	1.22976	0.965759	0.459692	0.81828	0.703779	1.09858	1.1162	1.03068	0.477048	0.708417	0.765886	1.09415	1.2316	0.972094	0.614551	0.653565	0.876422	1.45039	1.28436	1.15508	1.89644	0.848988	0.53003	0.483177	0.564123	0.793997	0.542219	0.64213	0.715016	1.11472	1.33759	0.850462	0.795046
1	0.899163	1.30062	1.39114	0.459161	0.603875	0.099525	0.542525	0.567377	0.493638	0.505743	0.743554	0.732738	1.75368	1.64538	1.13	0.625796	0.909237	0.883038	1.07763	1.08733	0.892531	0.856937	0.834872	0.58752	0.483576	0.51138	0.43619	0.875912	0.786156	0.732754	0.388143	0.415714	0.44252	1.01802	1.29311	1.08208	0.487008	0.594638	0.474028	0.379349	0.415508	0.574526	0.530526	1.21494	1.12733	0.277043	0.368085	0.347732	0.492391
1.5	0.576645	1.09818	1.10012	0.929137	1.64841	0.648305	0.563096	0.831737	0.480857	0.154024	0.227243	0.164207	1.69643	1.92816	2.17974	0.943577	1.24899	0.965604	0.544438	0.531823	0.583808	0.24262	0.251131	0.189089	0.752726	0.845025	0.717584	0.573733	0.45562	0.455581	0.404812	0.456793	0.376581	0.389331	0.347195	0.129088	0.559522	0.71161	0.56608	0.392552	0.400915	0.372298	0.34005	0.707089	0.560593	0.206443	0.300525	0.265312	0.262286
2	0.388912	0.444668	0.316729	0.191691	0.289952	0.207841	0.249397	0.278375	0.158442	0.048115	0.155854	0.04488	0.423059	0.536124	0.390308	0.166968	0.813984	0.296235	0.318529	0.468662	0.321272	0.062178	0.118992	0.028838	0.050881	0.041051	0.049392	0.123049	0.206981	0.215693	0.127026	0.102272	0.106722	0.244385	0.284086	0.188449	1.19435	0.354944	0.299972	0.545497	0.400489	0.406963	0.267995	0.713383	0.500852	0.047915	0.080221	0.079574	0.213604
2.5	0.01963	0.023388	0.009761	0.021486	0.050275	0.022814	0.084007	0.202801	0.103469	0	8.62e-05	0.000441	0.105106	0.052583	0.016915	0.004636	0.001891	0.004049	0.003699	0.03331	0.01253	0.001648	0.001494	0.000281	4.08e-05	0.000134	0.000554	0.007058	0.008048	0.00845	0.000998	0.00071	0.000978	0.005105	0.009291	0.008196	0.052759	0.040682	0.017848	0.006759	0.00949	0.016776	0.006248	0.026577	0.059061	0.003617	0.006302	0.007661	0.004504
3	0	0	0	0.000187	0.000145	0.000365	2.67e-06	0	7.62e-06	0.000122	0.000313	0.000673	0.000257	0	0.000588	2.84e-05	0.000603	1.35e-05	0.004507	0.000189	0.000133	0.000353	0.001034	0.000751	0.000389	1.55e-05	0.000183	2.63e-05	8.55e-05	3.71e-05	0.000263	0.00016	0	0	0	0	0.000409	0.000678	0.002336	7.97e-06	0	2.6e-05	0.000181	0.000363	0.001037	0.000592	0.000679	0.000836	0.000162
4	0	2.87e-05	0	0.00178	0.000147	0.000188	0.000207	3.73e-05	0.000236	0.000405	0.000213	0.000682	0	0	0.001234	0.000397	0.000272	0.000249	0.000148	0.000114	6.32e-05	0.000623	0.000682	0.001245	0	0.000981	0.000774	0.000107	0.000208	0	0.000215	0.000117	0.000175	0	0	0	0.000773	0.000761	0.000754	0.000631	7.82e-05	9.22e-05	0.002136	0.000361	0.000196	0.00059	0.000589	0.000556	0.000422
Spinal Cord
GdnHCl (M)	Wisc-1 i.c.																														116AG i.c.
0	0.932514	1.03119	1.0363	1.38078	1.19796	0.421257	1.00424	1.26592	0.729838	0.802715	0.807193	1.39009	0.840861	0.925735	1.2334	1.48356	0.792102	0.724337	1.32265	0.870443	0.806902	1.47345	0.97834	0.548213	0.837568	0.878448	1.28398	0.731783	1.14965	1.11856	0.820534	1.19893	0.980538	1.08431	1.034	0.881685	N/A	1.03664	0.96336	0.976316	1.13608	0.887605	1.12156	0.937308	0.941137	1.04086	0.847015	1.11212	0.980107
0.5	0.667767	0.671438	0.915431	1.69638	0.789623	0.692638	0.700135	0.357962	0.391056	0.954842	1.19912	1.55845	0.947749	N/A	1.21715	1.02724	0.522032	0.694168	0.598128	1.28218	0.594283	0.886396	0.836131	1.09087	1.31208	1.28241	1.06532	0.692495	1.07024	1.17718	1.01376	1.4373	0.785021	1.36224	1.17094	1.47211	1.35546	1.61628	2.13679	0.667082	0.738107	0.672436	1.19976	1.3166	1.18165	1.26296	1.23163	1.01879	1.00078
1	0.65862	0.696924	0.466694	1.24897	1.79306	1.41143	0.200624	0.72237	0.397625	1.17205	1.89011	1.94925	0.978434	0.420716	0.337114	0.354519	0.297229	0.47216	0.966439	1.28401	0.533189	0.707201	0.324321	0.491096	0.975821	1.24228	0.863902	0.26831	0.516443	0.790036	1.16428	1.45333	1.78912	0.645584	0.772129	0.786625	0.731243	0.942458	0.977253	0.241811	0.262888	0.55174	1.22794	1.12742	1.07227	1.35405	1.36244	1.16563	0.220107
1.5	0.352846	0.43096	0.216402	1.20162	1.95189	1.36843	0.000836	0.029552	0.011936	0.971373	1.29074	1.41915	0.472011	0.605752	0.172856	0.162893	0.02105	0.002922	0.678723	0.4354	0.330682	0.922849	0.470223	0.071941	0.939399	0.905519	0.536769	0.028261	0.050283	0.052203	1.04535	1.34412	1.07501	0.617493	0.524989	0.41171	0.996607	1.22555	1.57289	0.49401	0.273075	0.414693	1.01026	0.992315	1.04148	0.853247	1.16226	0.841555	0.271388
2	0.305368	0.335163	0.373076	0.576911	0.754976	0.977973	0.00074	0.000427	0.000765	1.0288	1.23238	1.24912	0.29737	0.217165	0.053055	0.008495	0.025173	0.003225	0.225666	0.15407	0.178704	0.394128	0.333752	0.123001	0.158946	0.056323	0.117947	0.002995	0.001041	0.025014	0.763327	0.961185	0.36526	0.53722	0.650869	0.585862	1.11764	1.20148	1.2015	0	0	0	1.19887	0.913896	0.731539	0.409575	0.709065	1.00689	0.311642
2.5	0.008548	0.03186	0.026827	0.060184	0.088	0.072738	0.000764	0.000192	0.000512	0.395764	0.619525	0.510741	0.000383	0.000634	0.000658	0.000115	0.002068	0.00346	0.019927	0.008973	0.002948	0.01186	0.007261	0.004407	0.016415	0.027531	0.028961	0.000739	0.001427	0.001454	0.004349	0.002552	0.001788	0.00528	0.008768	0.012919	0.038679	0.06105	0.195064	0	0	0.001006	0.421133	0.280011	0.305345	0.096992	0.028613	0.010942	0.001832
3	0.005164	0.001797	0.000398	0.049086	0.065518	0.030213	0.000376	0.000833	0.001008	0.026084	0.135104	0.065771	0.000254	0.000287	0.000983	0.000732	0.00044	0.001875	0.009558	0.001403	0.003121	0.001365	0.002262	0.001502	0.007784	0.015566	0.011674	0.000454	0.006833	0.000472	0.002336	0.000635	0.000211	0.003258	0.000546	0.001084	0.003503	0.003234	0.005164	0	0	0	0.024957	0.022474	0.012491	0.000899	0.001496	0.002602	0
4	0.004757	0.004423	0.002112	0.072869	0.040006	0.044698	0.000542	0.000457	0.000187	0.007085	0.02056	0.006808	0.000358	0.000266	8.78e-05	0.001438	0.001524	0.000398	0.060215	0.009034	0.006101	0.003444	0.002607	0.001213	0.033242	0.02674	0.021818	0.000358	0.000261	7.87e-05	0.001913	0.001524	0.001212	0	0	0	0.003433	0.006991	0.003947	0	0	0	0.007248	0.015263	0.010534	0.002358	0.002214	0.001878	0.000933
[truncated: 164 more columns]

## Sheet: Figure 4a
Fractionation quantification
Fraction	Wisc-1 -PK										Wisc-1 +PK								116AG -PK								116AG +PK
1	0.292588	0.144667	0.125131	0.0888499	0.167908	0.148889	0.120301	0.100223	0.167363	0.0894229	0.00691573	0.00547426	0.00776876	0.00226613	0.00491828	0.0018565	0.0578537	0.00192193	0.26525	0.155738	0.0741307	0.11211	0.21953	0.158937	0.199671	0.144524	0.0243856	0.00270935	0.0112331	0.000751405	0.000795637	0.00760249	0.04123	0.00148274
2	0.183354	0.157382	0.137169	0.147396	0.150329	0.1072	0.138945	0.101678	0.150212	0.067701	0.00836632	0.0068234	0.00992557	0.00502585	0.0055489	0.00254502	0.0261572	0.00232922	0.134606	0.111301	0.15668	0.111586	0.152976	0.166638	0.164407	0.178395	0.0243995	0.00254322	0.0116782	0.000806636	0.0024473	0.0075108	0.0368205	0.00203438
3	0.1734	0.13688	0.111585	0.140463	0.0919252	0.0997949	0.126974	0.0602811	0.0663519	0.0707257	0.00858865	0.0086088	0.00965225	0.00940317	0.0049021	0.00849845	0.0250804	0.0064792	0.129577	0.0806736	0.122004	0.0760744	0.0803384	0.110356	0.122662	0.085997	0.0243638	0.00230971	0.0113855	0.000971803	0.00260918	0.00745365	0.038714	0.00215011
4	0.0832092	0.111343	0.0966981	0.13817	0.0765378	0.0938467	0.0877994	0.0574982	0.039539	0.0957774	0.00604381	0.00634947	0.00768866	0.00976327	0.00369759	0.015927	0.029252	0.00513332	0.089613	0.0682268	0.0615869	0.0884977	0.0587393	0.0963455	0.0482363	0.101832	0.0243429	0.00228605	0.0112068	0.000984427	0.00241084	0.00743315	0.0450166	0.00191711
5	0.0395738	0.0598569	0.0668376	0.0848604	0.0510438	0.0780874	0.0573548	0.0553601	0.0385544	0.0687126	0.0078741	0.0108934	0.00625642	0.023652	0.00295462	0.0253884	0.0254321	0.00954157	0.0737978	0.0588305	0.0476595	0.116348	0.0463267	0.0800557	0.0318665	0.0808834	0.0243122	0.00222632	0.0111479	0.000991353	0.00232757	0.00745742	0.0246084	0.00236905
6	0.014259	0.0422532	0.0542655	0.0659637	0.0197919	0.0785064	0.0487877	0.0436969	0.0371846	0.0678327	0.0188639	0.0190522	0.00577969	0.0431813	0.00328644	0.0244575	0.0225549	0.010678	0.0621836	0.0376024	0.0276417	0.0640569	0.0369136	0.0411682	0.0319093	0.0459331	0.0243296	0.00234427	0.01223	0.00233776	0.00226859	0.00752046	0.010893	0.00211695
7	0.0107743	0.0536743	0.0527422	0.0529389	0.0192288	0.0523223	0.0388957	0.0522129	0.0322545	0.0531103	0.0416822	0.0275587	0.00564537	0.0933581	0.00259805	0.030396	0.0174869	0.00525459	0.0275899	0.0271423	0.00580665	0.0551632	0.035476	0.0136096	0.0295612	0.0197502	0.0242663	0.0023784	0.0168829	0.00238221	0.0012513	0.00764195	0.0121133	0.0039354
8	0.0113003	0.0463928	0.0516826	0.0213033	0.0249172	0.0398438	0.02837	0.0547789	0.0320567	0.0470627	0.0821275	0.0499117	0.0053531	0.126903	0.00235133	0.032897	0.0224733	0.00504557	0.016408	0.0311682	0.00912432	0.0484449	0.0205856	0.0132783	0.0246903	0.0152905	0.0242436	0.00408357	0.0259783	0.00145915	0.000956285	0.0086047	0.0164829	0.0271482
9	0.00150731	0.0114221	0.0404813	0.0254637	0.0216911	0.0356629	0.0204719	0.035478	0.0281063	0.0360009	0.176281	0.328173	0.00546499	0.161999	0.00230302	0.0285455	0.0368642	0.0118905	0.0156913	0.0230518	0.00321251	0.0200449	0.0170898	0.0196913	0.0392793	0.012596	0.0241923	0.0205251	0.0381201	0.00209255	0.0010921	0.0290329	0.0199893	0.0783401
10	0.00240088	0.0116854	0.0305701	0.0247123	0.0559174	0.026888	0.0287466	0.0335061	0.0240495	0.0257145	0.191645	0.337342	0.00531824	0.0754589	0.00283539	0.0940825	0.103307	0.0138079	0.00792988	0.0183689	0.00868342	0.0138914	0.0136194	0.0485978	0.0202156	0.0123523	0.0242114	0.0234349	0.12333	0.00713155	0.00534972	0.205172	0.0207814	0.138541
11	0.00145229	0.00903747	0.0240804	0.0159872	0.0731068	0.0191829	0.00817845	0.0352118	0.0292321	0.0272082	0.141834	0.0798347	0.00496054	0.058405	0.0109707	0.0844717	0.144837	0.0226952	0.00800494	0.0139988	0.0119371	0.005656	0.0232975	0.032613	0.00959148	0.0276744	0.0243	0.0412655	0.0639777	0.0120725	0.170949	0.146667	0.0318164	0.240915
12	0.00405113	0.00314527	0.0153927	0.0130089	0.0308131	0.0121611	0.0148627	0.0318632	0.0272213	0.0192902	0.023471	0.039001	0.00517944	0.0300327	0.19436	0.0901281	0.0277014	0.120399	0.00904931	0.0185917	0.00188594	0.00358152	0.0317406	0.0179146	0.0128274	0.0140789	0.0243337	0.177046	0.0557919	0.0272036	0.229836	0.109183	0.236806	0.0605091
13	0.0013762	0.00102713	0.0164326	0.0160498	0.00835249	0.0199512	0.0157286	0.036464	0.0319759	0.0215729	0.00305329	0.0102828	0.0053586	0.0207454	0.017834	0.0828255	0.0135638	0.14863	0.00767137	0.0165498	0.0030146	0.00771441	0.0284081	0.0221918	0.0331091	0.0170513	0.0243075	0.0617475	0.0362751	0.0850704	0.0624634	0.106385	0.0601457	0.0588447
14	0.00101165	0.00123967	0.00642398	0.017396	0.0120968	0.0043504	0.0141241	0.0333108	0.0248745	0.02302	0.00244247	0.011033	0.0133249	0.0402976	0.0844674	0.0389874	0.0104569	0.089527	0.0103625	0.0101201	0.00379155	0.0380941	0.0178971	0.0246026	0.0137476	0.0201302	0.0244467	0.0455704	0.0240253	0.116751	0.218428	0.0871214	0.0165448	0.0327574
15	0.00103241	0.000723823	0.010533	0.00961215	0.0219076	0.00573938	0.0157665	0.0296925	0.0253094	0.0203799	0.00258714	0.0112524	0.170255	0.0165337	0.0170794	0.0394092	0.0133671	0.0905289	0.00141196	0.00817702	0.00392536	0.0179373	0.00924093	0.0384726	0.0126734	0.0128075	0.0261296	0.0450573	0.0271387	0.175127	0.0171773	0.0190357	0.0112352	0.0331314
16	0.000993608	0.000526581	0.00282409	0.00373413	0.0124194	0.0101738	0.0128151	0.0242107	0.0276241	0.0206746	0.00245634	0.00650979	0.0183802	0.0119951	0.0186509	0.0388575	0.0151453	0.0188996	0.00211569	0.00686943	0.00520222	0.0213298	0.0111961	0.0127984	0.0552281	0.0169804	0.0245351	0.0435608	0.0558326	0.0811795	0.0169754	0.00881114	0.0138179	0.010806
17	0.000932976	0.000466352	0.00362414	0.000882469	-1.6685e-05	0.00301558	0.00577054	0.019087	0.0225484	0.0188097	0.00265126	0.00226091	0.0123775	0.0112427	0.0175249	0.0304003	0.0958059	0.0101385	0.00497449	0.00630105	0.0153425	0.00805373	0.00845071	0.00174448	0.0127653	0.018356	0.0245628	0.030864	0.0342906	0.058343	0.01475	0.0101984	0.0143265	0.00823929
18	0.00096314	0.00107782	0.000346573	0.000384119	-0.00427143	0.00202941	0.00505362	0.0193152	0.016612	0.0148909	0.00242639	0.00197183	0.00668628	0.0133962	0.244929	0.062812	0.075185	0.00576288	0.00205549	0.00464211	0.0029223	0.00237814	0.00558702	0.00305068	0.0186472	0.0177667	0.0248546	0.0352052	0.0133179	0.030597	0.00224607	0.00774147	0.0831819	0.00483582
19	0.00113397	0.00133985	0.000319556	0.00062078	-0.00478652	0.00211577	0.00545987	0.0230447	0.0223754	0.0211698	0.00264111	0.00270249	0.00734461	0.0111376	0.01116	0.0270797	0.0197246	0.0123136	0.00411764	0.00323101	0.00142243	0.00365596	0.00725432	0.00874866	0.00473178	0.00529095	0.0245847	0.021808	0.0112303	0.0195179	0.0142212	0.00892571	0.0209222	0.00502892
20	0.00105576	0.00100355	0.00023386	0.00414712	-0.00424421	0.00108707	0.00351243	0.0167464	0.0259694	0.0131394	0.00335736	0.00143083	0.0229775	0.0140331	0.00300588	0.0256597	0.0152753	0.0780353	0.0102906	0.00283073	0.0396294	0.0326974	0.0046063	0.001558	0.00117824	0.00510921	0.02478	0.0133334	0.0114061	0.0530253	0.00195026	0.0169366	0.0114734	0.00701103
21	0.00113776	0.000480749	0.00187059	0.00322515	-0.00471155	0.000830706	0.00259423	0.0137177	0.012506	0.014828	0.00568053	0.00141627	0.281433	0.0863942	0.00327078	0.0288557	0.0118646	0.0478583	0.000724817	0.00257213	0.00210771	0.0437656	0.00176691	0.000493702	0.000881229	0.00208901	0.0249677	0.00921031	0.0181702	0.0100904	0.00264199	0.00826661	0.0104927	0.00518708
22	0.00480903	0.000438157	0.000286893	0.00149964	-0.00462718	0.00190415	0.0208651	0.0139598	0.0117248	0.0219062	0.00956344	0.0012787	0.0217436	0.0219014	0.00307081	0.0265774	0.00922911	0.117104	0.00204084	0.00101966	0.00156382	0.0111119	0.00266061	0.000467509	0.00122387	0.0234267	0.0305842	0.00836987	0.131848	0.00586045	0.00216739	0.00844508	0.0306659	0.0251185
23	0.0182815	0.000467672	0.000451781	0.00313277	-0.000867076	0.00504733	0.0145101	0.0129343	0.0108503	0.0231209	0.00891826	0.00100899	0.0117738	0.028677	0.0153527	0.0209636	0.00789229	0.0169273	0.0192262	0.000900378	0.00585652	0.00226067	0.00224267	0.000473677	0.00515679	0.0289441	0.164121	0.00973599	0.0329468	0.0154123	0.00671221	0.0103963	0.0236022	0.0520478
24	0.00829689	0.000552496	0.00573776	0.00609396	0.00337866	0.0101593	0.00378985	0.0165233	0.0208133	0.0153363	0.0135565	0.000955433	0.0223249	0.00731173	0.100145	0.025269	0.009461	0.0165288	0.00424546	0.00293478	0.00168818	0.0137345	0.00205042	0.00181072	0.00107179	0.0116865	0.0293746	0.00899796	0.0149751	0.0199952	0.07127	0.0133324	0.0338562	0.027818
25	0.0064555	0.00128832	0.00350787	0.00185395	0.017421	0.0107872	0.00497045	0.00933413	0.0195174	0.0195662	0.0475478	0.00107265	0.0842554	0.00662376	0.109482	0.0202083	0.0184702	0.0274075	0.00693898	0.00814509	0.00877541	0.00427944	0.015548	0.0136182	0.00157878	0.0127712	0.0258735	0.0092224	0.0275189	0.0225019	0.00844125	0.0283743	0.0125561	0.038833
26	0.00201147	0.00176181	0.00490825	0.00884642	0.00996551	0.0141471	0.00871623	0.00962217	0.0144033	0.0131742	0.0335903	0.00155048	0.107138	0.0055763	0.0653765	0.0276324	0.0281	0.016965	0.00186505	0.0192578	0.0175976	0.00478238	0.00800759	0.0011057	0.00775411	0.016795	0.0389971	0.0174958	0.0617664	0.0261535	0.0125276	0.0269177	0.0212231	0.0386742
27	0.00240012	0.00148928	0.00201204	0.00629653	0.0233749	0.00683831	0.0196503	0.0117737	0.00807793	0.00924756	0.0362957	0.00214132	0.0580916	0.00517127	0.0224645	0.0235369	0.0264023	0.0170225	0.0227104	0.045409	0.0450333	0.00338529	0.00638799	0.00120599	0.00570833	0.0164133	0.0789292	0.0837081	0.0444442	0.120512	0.0144373	0.0240324	0.0259388	0.0323302
28	0.00813379	0.00253746	0.00867804	0.0114267	0.00780676	0.011488	0.00580032	0.0128242	0.00626847	0.00819536	0.0439986	0.00650557	0.0231283	0.00697064	0.00730056	0.013901	0.0199721	0.0250946	0.0208032	0.0635545	0.0227202	0.0274017	0.0248462	0.00405718	0.00450645	0.0279357	0.0594882	0.104394	0.0290131	0.0261396	0.0264783	0.0303284	0.0260451	0.017423
29	0.0134162	0.00594596	0.0520548	0.0286191	0.0169058	0.0316642	0.0322989	0.0356516	0.0167353	0.0222938	0.0393698	0.00557668	0.0544139	0.0156536	0.0181592	0.0148766	0.0327813	0.0255083	0.0114094	0.0509459	0.0541917	0.0278645	0.065535	0.00464754	0.0123936	0.00713944	0.0577827	0.0863736	0.0328391	0.0323707	0.036788	0.0334727	0.0199106	0.0404543
30	0.108688	0.189894	0.0731191	0.0570617	0.106686	0.066285	0.0888863		0.00968852	0.0301152	0.0261702	0.0120272		0.03689		0.0129538	0.0383025	0.0205709	0.0273348	0.101846	0.234863	0.0140985	0.0416809	0.0597479	0.0727267			0.0821926		0.0421678	0.0480305		0.0287894

## Sheet: Figure 4a bioassay
	Survival of Prnp.Cer.Wt mice inoculated i.c. or i.p. with Wisc-1 or 116AG prion fractions
	Survival (dpi)	Wisc-1		116AG
	Fraction/ROI	i.c.	i.p.	i.c.	i.p.
	2	N/A	532, 533, 536, 548, 551	N/A	521, 521, 537
	4	N/A	522, 523, 526, 528	N/A	517, 520, 520
	6	351, 367, 386, 399	514, 528	414, 434, 434, 436	514, 553
	8	421, 424, 430, 431, 445	516, 519, 519, 522	374, 386, 396	509, 514
	10	407, 407, 408, 410	504, 514, 518	383, 401, 404, 406	488, 492, 492, 501
	12	367, 400, 402	498, 500	376, 401, 444, 444	512, 523
	14	373, 389, 392	493, 509, 509	363, 374, 386, 406	514, 514
	16	362, 362, 379, 379	509, 512, 514, 519	334, 334, 363, 393	507, 507
	18	414, 423, 423	512, 518, 518, 518	376, 383, 393	507, 509, 521
	20	428, 430, 430, 431	509, 516, 523, 533	398, 414, 420, 429, 429	509, 526
	22	416, 416, 420, 421	528, 535, 536, 540	401, 417, 417, 423	543
	24	404, 407, 408, 409, 414	500, 526, 530, 530	376, 387, 389, 389	498
	26	364, 375, 376, 390, 402	507, 507, 507	393, 398, 404	502, 525
	28	392, 409, 409, 420, 431	509, 509, 509, 509	401, 401, 401, 404, 404	496, 498
	30	N/A	500, 514, 514, 520	N/A	479, 484, 492

## Sheet: Figure 4b
Wisc-1 i.c.	Wisc-1 i.p.	116AG i.c.	116AG i.p.	units in dpi (days post-inoculation)
351	493	334	479
362	498	334	484
362	500	363	488
364	500	363	492
367	500	365	492
367	504	373	492
370	507	374	496
373	507	374	498
375	507	376	498
376	509	376	498
376	509	376	501
376	509	380	502
386	509	383	504
389	509	383	505
390	509	386	507
391	509	386	507
392	509	386	507
392	510	387	509
399	511	389	509
400	512	389	509
401	512	389	512
402	514	393	514
402	514	393	514
404	514	393	514
404	514	396	514
407	514	398	517
407	516	398	520
407	516	401	520
407	518	401	521
408	518	401	521
408	518	401	521
409	518	401	523
409	519	401	525
409	519	404	526
414	519	404	537
414	520	404	543
414	522	404	553
416	522	406
416	523	406
420	523	414
420	526	414
421	526	417
421	528	417
423	528	420
423	528	423
424	530	429
428	530	429
430	532	434
430	533	434
430	533	436
431	535	444
431	536	444
431	536
445	540
	548
	551

## Sheet: Figure 5
	Wisc-1 i.c. top fractions						Wisc-1 i.p. top fractions						116AG i.c. top fractions						116AG i.p. top fractions
read	1	2	3	1	2	3	1	2	3	1	2	3	1	2	3	1	2	3	1	2	3	1	2	3
i.d.	3523			3526			3596			3602			3693			3698			3766			3771
Frontal Cortex	4.5	N/A	4	3	3	3	4	3.5	4	4.5	4.5	4.5	4	5	5	4	4	4	5	4	4	3.5	4	4.5
Basal Ganglia	4.5	4.5	5	2	2	2	4	4	4.5	3.5	3.5	3	4	5	5	4	4	4	4	3.5	3.5	2	2.5	2
Parietal Cortex	4	4	4	4	3.5	4	1	1	3	4	3	4	4	4	4.5	4	3.5	3.5	3.5	2	3	4.5	2.5	4
Hippocampus	N/A	N/A	N/A	1.5	2	2	1	1	0.5	1	1	1	1	1	1	1.5	1.5	1.5	2.5	0.5	2	1.5	1	1
Thalamus	3	3	3.5	2.5	2.5	2.5	3	2.5	2	3	2.5	3	4	3	4	4	3.5	4	2.5	2.5	3	2.5	2	2
Hypothalamus	3.5	3	3	3.5	3	3	2.5	2.5	2	3	2.5	2.5	4	3.5	4	3.5	3.5	3.5	3	3	2.5	2.5	2	1.5
Midbrain	3	1.5	2	2	1.5	1.5	2.5	2	2	2.5	2.5	2	2.5	2.5	2.5	1.5	1.5	1.5	2	2.5	2.5	2.5	2	1.5
Cerebellum	2.5	2	2	2	2	2	3	3	3	3	2.5	2	2.5	2	2	1.5	1.5	1.5	2.5	2.5	3	3.5	2.5	2
Medulla	3	2.5	2.5	2	2	2	3	2.5	2.5	2	2	1.5	2.5	2.5	3	2	2	1.5	2.5	3	3	N/A	N/A	N/A
	Wisc-1 i.c. middle fractions						Wisc-1 i.p. middle fractions						116AG i.c. middle fractions						116AG i.p. middle fractions
read	1	2	3	1	2	3	1	2	3	1	2	3	1	2	3	1	2	3	1	2	3	1	2	3
i.d.	3547			3551			3621			3628			3714			3720			3791			3796
Frontal Cortex	N/A	N/A	N/A	4	4	4	4	4	4.5	4	4	4	3.5	3	3.5	N/A	5	5	4.5	4.5	4.5	4.5	4.5	4.5
Basal Ganglia	3.5	3	3.5	4	4.5	4.5	3	3	3.5	3	3	3.5	3	3	3	4	3.5	4	3.5	4	4	4	3.5	4
Parietal Cortex	3.5	2.5	3	4	4	5	3	2.5	3	2	3	3.5	3.5	3	3	2.5	N/A	N/A	2.5	2.5	2.5	1.5	3	3
Hippocampus	2.5	2	2	2	2	2.5	1	0.5	0.5	1.5	1.5	1.5	1	1.5	1.5	N/A	N/A	N/A	N/A	N/A	N/A	1	0.5	1
Thalamus	4	4	3	4	3	2.5	2.5	2.5	3	2.5	2.5	2.5	3	3	3.5	4	4	4.5	3	3.5	3.5	3.5	3.5	3
Hypothalamus	3	3	2.5	4.5	3.5	2.5	2.5	2.5	2	2	2	2	3	3	3.5	2.5	4.5	4.5	3	3.5	3.5	3	3	2.5
Midbrain	1.5	1.5	1.5	2	1.5	2	2	2	2	2	2	2	2.5	2	2	3.5	2.5	2	2	2	1.5	2	2.5	2.5
Cerebellum	1.5	1.5	1.5	2	1.5	1.5	2	2	2.5	3.5	3.5	3	2	2	2	2	1.5	2	2.5	3	3	2.5	3	2.5
Medulla	N/A	2	2	2	2	2	2.5	2	2	3	2.5	2.5	2.5	2	2	2	2	2.5	2.5	3	2.5	2.5	3	2.5
	Wisc-1 i.c. bottom fractions						Wisc-1 i.p. bottom fractions						116AG i.c. bottom fractions						116AG i.p. bottom fractions
read	1	2	3	1	2	3	1	2	3	1	2	3	1	2	3	1	2	3	1	2	3	1	2	3
i.d.	3574			3575			3649			3654			3740			3745			3818			3820
Frontal Cortex	4	4	4	5	5	5	4	4.5	4	3.5	4	3.5	4.5	4.5	4.5	5	5	5	3.5	4	4.5	4	4.5	4.5
Basal Ganglia	4	3.5	4	4	4.5	4	3	3.5	3	3.5	3.5	3	5	3	3	4	3	5	2.5	2.5	2.5	2.5	3	3
Parietal Cortex	3	3	4	4.5	3.5	4	2	2	2	2	2	2	4	4.5	4.5	5	4.5	5	1.5	2	1.5	1.5	2.5	3
Hippocampus	N/A	N/A	N/A	2	2	2	1	1	0.5	1	0.5	0.5	3	3	3	3	3	N/A	N/A	N/A	N/A	2	2	2
Thalamus	4	4	4	2.5	2.5	2.5	2.5	2.5	2.5	3	2.5	2.5	2.5	3.5	3.5	4	4.5	4.5	3	3	3	2	2.5	2
Hypothalamus	2.5	4	3	2.5	2.5	2.5	2	1.5	1.5	2.5	2	2	4.5	4.5	4.5	3	3	4	2	2.5	2.5	2	2.5	2.5
Midbrain	2	2	2	2	1.5	1.5	2	2	1.5	2	2	1	2	2	2	3	2.5	2.5	2	2	1.5	2	2	1.5
Cerebellum	2	2	2.5	2.5	2	1.5	3	3.5	2	2.5	2.5	2	2	2	2	2	2	1.5	2.5	3	2.5	2	2	2
Medulla	N/A	3	3	2.5	2	2	2.5	2.5	2	2.5	2.5	2.5	2	2	2	2	2	2	2.5	3	2	2	2	2

## Sheet: Figure S1
PK (ug/ml)	Wisc-1 i.c.														Wisc-1 i.p.
50	1	1	1	1	1	1	1	1	1	1	1	1	1	1	1	1	1	1	1	1	1	1	1	1	1	1	1	1	1	1
100	0.990301	1.09526	N/A	N/A	N/A	N/A	N/A	N/A	N/A	N/A	0.934572	N/A	N/A	N/A	0.976968	N/A	0.83079	N/A	N/A	N/A	0.705988	0.720996	N/A	1.02664	0.834293	N/A	N/A	N/A	N/A	N/A
250	1.00468	0.883406	0.90568	0.96993	N/A	0.662207	0.882513	0.872258	0.504941	0.916806	0.673495	N/A	0.864843	0.522104	0.75061	0.677486	0.812463	1.06427	0.803433	0.601144	0.654339	0.849913	1.06039	0.617722	0.919268	0.600766	0.98812	0.883803	0.984571	0.649026
500	1.25684	0.504852	0.687736	N/A	0.983479	0.252099	0.509863	0.938806	0.406951	0.828099	0.444321	0.689101	0.689396	0.344999	0.336849	0.781561	0.67643	0.655186	0.558549	0.643036	0.324568	0.610783	0.531619	0.804126	0.762354	0.462569	0.866356	0.554107	1.12071	0.586536
1000	0.592403	0.339031	0.347526	0.932069	0.680686	0.321412	0.527184	0.336867	0.359204	0.511091	0.384645	0.453786	0.469458	0.304191	0.266697	0.837043	0.331072	0.381569	0.438425	0.462282	0.167806	0.383363	0.375867	0.385942	0.634799	0.398822	0.707984	0.429508	0.601834	0.634988
2500	0.329445	0.704663	0.25456	0.488489	0.367499	0.390559	0.443453	0.419142	0.259738	0.420966	0.283438	0.44681	0.383765	0.185809	0.106305	0.326534	0.260305	0.263345	0.201707	0.35826	0.085085	0.202988	0.188883	0.340785	0.440829	0.395813	0.656517	0.469161	0.427664	0.2971
5000	N/A	N/A	0.151305	N/A	N/A	0.234716	0.397338	0.345221	0.190705	0.375108	N/A	0.308555	0.196926	0.128914	N/A	0.28135	N/A	0.255098	0.265248	0.284998	N/A	N/A	0.26678	N/A	N/A	0.353585	0.477065	N/A	0.405218	0.178038
cPK50	2072.73	1704.15	869.959	2732	1756.26	333.444	1405.96	1667.2	323.245	1678.78	640.02	1031.31	765.02	255.138	447.763	1738.76	755.455	693.992	833.201	983.057	324.931	659.593	745.947	773.803	1850	650.258	1163.96	1163.96	1999.66	925.903
PK (ug/ml)	116AG i.c.													116AG i.p.
50	1	1	1	1	1	1	1	1	1	1	1	1	1	1	1	1	1	1	1	1	1	1	1	1	1	1	1
100	N/A	N/A	N/A	N/A	0.923242	0.802197	N/A	N/A	N/A	N/A	0.692429	N/A	N/A	N/A	1.01436	1.07655	N/A	N/A	N/A	N/A	1.03619	0.981624	N/A	N/A	0.679958	N/A	N/A
250	0.803905	0.956536	0.794449	0.788379	N/A	0.753214	0.897174	N/A	0.520657	0.828074	0.627711	1.18813	0.99361	0.625087	0.884425	0.950431	0.790616	0.93461	0.792354	1.04261	0.806429	1.02609	N/A	N/A	0.631311	0.525517	0.749166
500	0.412642	0.773204	0.202076	0.567784	0.756434	0.665932	0.69726	N/A	0.279727	0.511587	0.513631	0.888175	0.58805	0.463114	0.56095	0.715865	0.825823	1.17026	0.764122	0.985354	0.827506	0.958784	0.871142	0.800856	0.640976	0.348898	0.555607
1000	0.510402	0.63519	0.350043	0.596538	0.569429	0.459489	0.591091	0.765973	0.312523	0.328557	0.373732	0.755826	0.372123	0.525151	0.912208	0.537495	0.689918	0.672972	0.505448	0.766039	0.686752	0.744029	0.706169	0.606729	0.547414	0.33532	0.490452
2500	0.281951	0.547482	0.2185	0.482302	0.582981	0.551923	0.548843	0.565266	0.241066	0.152382	0.238402	0.339356	0.346085	0.357712	0.261027	0.420047	0.495675	0.590159	0.412844	0.516678	0.404038	0.280778	0.414765	0.350809	0.481827	0.292148	0.29378
5000	N/A	0.306556	0.183974	0.418775	N/A	N/A	0.55948	0.470604	0.171989	0.157265	N/A	0.363488	0.274581	0.176061	N/A	N/A	0.499046	0.440877	0.354541	0.409859	N/A	N/A	0.044603	N/A	N/A	0.199435	0.268325
cPK50	743.397	2492.88	531.339	1954.36	5857.54	2090.48	6256.83	6388.48	249.297	641.474	510.686	2005.38	759.273	510.521	1788.19	1759.86	2045.57	3448.71	1669.26	3508.55	2465.3	1854	1356.1	1886.74	1751.17	308.939	934.042
